# Supplementary material for: Terminal ballistic analysis of impact fractures reveals the use of spearthrower 31 ky ago at Maisières-Canal, Belgium
Source: Sci Rep. 2023 Oct 25;13:18305. doi: 10.1038/s41598-023-45554-w (PMC10600151; doi:10.1038/s41598-023-45554-w)
Supplement: Supplementary file 2 — Supplementary Information 2. [file 41598_2023_45554_MOESM2_ESM.xlsx]

## Sheet: Feuil1
Site	Artifact ID	Fracture ID	Fracture composition	Initiation morphology	Location with respect to technological axis	Location of initiation	Location of termination	General direction	Termination morphology	Fracture part	Same term surf BB (for SD)	Trace score	Fracture amplitude	Projectile score	Fracture group	Artefact type
Maisières	P356.B1.3	P356.B1.3_1	simple	bending	Distal	Ventral surface	Dorsal surface	Apex to base	Feather	negative		1	break	4	BB	Tanged
Maisières	P356.B1.3	P356.B1.3_2	multiple	absent	Distal	Earlier fracture surface	Ventral surface	Apex to base	Feather; Hinge; Step	negative	no	3	scar	4	SE	Tanged
Maisières	P356.B1.1	P356.B1.1_1	simple	bending	Proximal	Dorsal surface	Ventral surface	Base to apex	Hinge	negative		1	break	6	BB	Tanged
Maisières	P356.B1.1	P356.B1.1_2	multiple	absent	Proximal	Earlier fracture surface	Dorsal surface	Base to apex	Fissure; Step to step	negative	no	4	scar	6	SE	Tanged
Maisières	P356.B1.1	P356.B1.1_3	simple	cone	Distal	Dorsal surface	Ventral surface	Apex to base; left lateral to right lateral	Hinge	negative		1	scar	6	SL	Tanged
Maisières	P356.B1.1	P356.B1.1_4	multiple	bending ; cone	Distal	Dorsal surface	Ventral surface	left lateral to right lateral	Feather; Hinge	negative		0	scar	6	SL	Tanged
Maisières	P356.B1.2	P356.B1.2_1	multiple	absent	Distal	Dorsal surface	Ventral surface	Apex to base; left lateral to right lateral	Hinge	negative		3	scar	8	SL	Tanged
Maisières	P356.B1.2	P356.B1.2_2	multiple	absent	Distal	Dorsal surface	Ventral surface	Apex to base; left lateral to right lateral	Feather	negative		3	scar	8	SL	Tanged
Maisières	P356.B1.2	P356.B1.2_3	multiple	absent	Distal	Dorsal surface	Ventral surface	Apex to base	Hinge; Step	negative		0	scar	8	SL	Tanged
Maisières	P356.B1.2	P356.B1.2_4	simple	cone	Mesial	Dorsal surface	Ventral surface	Apex to base; left lateral to right lateral	Feather	negative		1	scar	8	SL	Tanged
Maisières	P356.B1.2	P356.B1.2_5	simple	cone	Mesial	Dorsal surface	Ventral surface	Apex to base; right lateral to left lateral	Feather	negative		1	scar	8	SL	Tanged
Maisières	P356.B1.5	P356.B1.5_1	simple	bending	Distal	Ventral surface	Dorsal surface	Apex to base	Feather	negative		1	scar	9	BB	Tanged
Maisières	P356.B1.5	P356.B1.5_2	multiple	absent	Distal	Dorsal surface	Ventral surface	Apex to base; right lateral to left lateral	Feather; Fissure; Hinge	negative		4	scar	9	SL	Tanged
Maisières	P356.B1.5	P356.B1.5_3	simple	cone	Distal	Dorsal surface	Ventral surface	Apex to base; right lateral to left lateral	Feather	negative		1	scar	9	SL	Tanged
Maisières	P356.B1.5	P356.B1.5_4	multiple	absent	Mesial	Dorsal surface	Ventral surface	Base to apex; right lateral to left lateral	Step	negative		3	scar	9	SL	Tanged
Maisières	P356.B1.12	P356.B1.12_1	simple	bending	Proximal	Ventral surface	Dorsal surface	Base to apex	Fissure; Hinge	positive		2	break	7	BB	Tanged
Maisières	P356.B1.12	P356.B1.12_2	multiple	absent	Proximal	Earlier fracture surface	Dorsal surface	Apex to base	Feather; Hinge	negative	yes	3	scar	7	SE	Tanged
Maisières	P356.B1.12	P356.B1.12_3	multiple	cone	Proximal	Dorsal surface	Ventral surface	Base to apex	Feather	negative		2	scar	7	SL	Tanged
Maisières	P356.B1.6	P356.B1.6_1	simple	bending	Distal	Dorsal surface	Ventral surface	Apex to base	Hinge	negative		0	scar	1	SL	Tanged
Maisières	P356.B1.6	P356.B1.6_2	simple	bending	Distal	dorsal surface	Ventral surface	Apex to base; right lateral to left lateral	Step	negative		1	scar	1	SL	Tanged
Maisières	P356.B1.6	P356.B1.6_3	multiple	bending ; cone	Mesial	Dorsal surface	Ventral surface	right lateral to left lateral	Feather; Step	negative		0	scar	1	SL	Tanged
Maisières	P356.B1.6	P356.B1.6_4	multiple	cone	Mesial	Dorsal surface	Ventral surface	left lateral to right lateral	Hinge	negative		0	scar	1	SL	Tanged
Maisières	P356.B1.8	P356.B1.8_1	simple	bending	Proximal	Dorsal surface	Ventral surface	N.A	Snap	positive		0	break	0	BB	Tanged
Maisières	P356.B1.8	P356.B1.8_2	simple	bending	Proximal	N.A	N.A	N.A	Snap	negative		0	break	0	BB	Tanged
Maisières	P356.B1.4	P356.B1.4_0										0		0		Tanged
Maisières	P356.B1.7	P356.B1.7_1	simple	bending	Proximal	Dorsal surface	N.A	N.A	Snap	negative		0	break	0	BB	distal limb fragment
Maisières	P356.B1.9	P356.B1.9_1	simple	bending	Proximal	Ventral surface	Right lateral side	Apex to base	Hinge	negative		2	break	2	BB	Tanged
Maisières	P356.B1.10	P356.B1.10_1	simple	bending	Proximal	Dorsal surface	Ventral surface	Apex to base	Step to step	negative		1	break	2	BB	Tanged
Maisières	P356.B1.10	P356.B1.10_2	simple	cone	Proximal	Earlier fracture surface	Ventral surface	Apex to base	Step	negative	yes	1	scar	2	SE	Tanged
Maisières	P356.B1.11	P356.B1.11_1	simple	bending	Proximal	Ventral surface	Dorsal surface	Apex to base	Hinge	negative		1	break	1	BB	Tanged
Maisières	P356.B1.13	P356.B1.13_1	simple	bending	Proximal	Ventral surface	Dorsal surface	Base to apex	hinge to hinge	positive		1	break	1	BB	N/A
Maisières	P356.B1.14	P356.B1.14_1	multiple	absent; bending ; cone	Mesial	Dorsal surface	Ventral surface	left lateral to right lateral; right lateral to left lateral	Feather; Hinge; Step	negative		0	scar	0	SL	Tanged
Maisières	P356.B1.14	P356.B1.14_2	multiple	absent; bending ; cone	Mesial	Ventral surface	Dorsal surface	left lateral to right lateral; right lateral to left lateral	Feather; Hinge; Step	negative		0	scar	0	SL	Tanged
Maisières	P356.B2.1	P356.B2.1_1	simple	bending	Proximal	Dorsal surface	Ventral surface	Base to apex	Hinge	positive		1	break	1	BB	distal limb fragment
Maisières	P356.B2.1	P356.B2.1_2	simple	bending	Distal	Ventral surface	Dorsal surface	Apex to base	Hinge	negative		0	scar	1	SL	distal limb fragment
Maisières	P356.B2.2	P356.B2.2_1	simple	bending	Proximal	Ventral surface	Dorsal surface	N.A	Snap	negative		0	scar	9	SL	Tanged
Maisières	P356.B2.2	P356.B2.2_2	simple	bending	Distal	Dorsal surface	Ventral surface	right lateral to left lateral		negative		1	scar	9	SL	Tanged
Maisières	P356.B2.2	P356.B2.2_3	multiple	absent	Distal	Dorsal surface	Ventral surface	Apex to base	Feather; Fissure; Hinge; Step	negative		4	scar	9	SL	Tanged
Maisières	P356.B2.2	P356.B2.2_4	multiple	absent	Distal	Ventral surface	Dorsal surface	Apex to base; right lateral to left lateral	Fissure; Step	negative		4	scar	9	SL	Tanged
Maisières	P356.B2.3	P356.B2.3_1	simple	bending	Distal	Dorsal surface	Ventral surface	right lateral to left lateral	Feather	negative		0	scar	4	SL	Tanged
Maisières	P356.B2.3	P356.B2.3_2	simple	absent	Mesial	Dorsal surface	Ventral surface	right lateral to left lateral	Feather	negative		0		4	SL	Tanged
Maisières	P356.B2.3	P356.B2.3_3	simple	absent	Mesial	Dorsal surface	Ventral surface	right lateral to left lateral	Feather	negative		0		4	SL	Tanged
Maisières	P356.B2.3	P356.B2.3_4	simple	bending	Distal	Dorsal surface	Ventral surface	left lateral to right lateral	Feather	negative		0		4	SL	Tanged
Maisières	P356.B2.3	P356.B2.3_5	simple	absent	Proximal	Base	Ventral surface	Base to apex	Feather	negative		2		4	Ind.	Tanged
Maisières	P356.B2.3	P356.B2.3_6	multiple	absent	Proximal	Base	Ventral surface	Base to apex	Feather; Hinge; Step	negative	yes	2		4	SE	Tanged
Maisières	P356.B2.4	P356.B2.4_1	simple	bending	Proximal	Ventral surface	Dorsal surface	N.A	Snap	negative		0		0	BB	distal limb fragment
Maisières	P356.B2.5	P356.B2.5_1	simple	bending	Distal	Dorsal surface	Ventral surface	left lateral to right lateral	Hinge; Snap	negative		0		0	SE	Tanged
Maisières	P356.B2.6	P356.B2.6_0										0		0		Tanged
Maisières	P356.B2.7	P356.B2.7_0										0		0		Tanged
Maisières	P356.B2.7	P356.B2.7_1	simple	bending	Proximal	Dorsal surface	Ventral surface	N.A	Snap	negative		0		0	BB	Tanged
Maisières	P356.B2.9	P356.B2.9_1	simple	cone	Distal	Apex	Ventral surface	Apex to base	Step	negative		1		4	SL	Tanged
Maisières	P356.B2.9	P356.B2.9_2	multiple	absent	Distal	Apex	Ventral surface	Apex to base	Feather; Step	negative		3		4	SL	Tanged
Maisières	P356.B3.1	P356.B3.1_1	simple	bending	Distal	Ventral surface	Dorsal surface	N.A	Snap	negative		0		4	BB	Tanged
Maisières	P356.B3.1	P356.B3.1_2	simple	bending	Distal	Dorsal surface	Ventral surface	Apex to base	Feather	negative		1		4	SL	Tanged
Maisières	P356.B3.1	P356.B3.1_3	simple	bending	Proximal	Dorsal surface	Ventral surface	Apex to base	Hinge	positive		1		4	BB	Tanged
Maisières	P356.B3.1	P356.B3.1_4	multiple	cone	Proximal	Earlier fracture surface	Ventral surface	Base to apex	Feather	negative	yes	2		4	SE	Tanged
Maisières	P356.B3.2	P356.B3.2_1	simple	bending	Distal	Dorsal surface	Ventral surface	Apex to base	Feather	negative		1		1	BB	Tanged
Maisières	P356.B3.2	P356.B3.2_2	multiple	bending	Mesial	Ventral surface	Dorsal surface	left lateral to right lateral	Feather; Fissure; Step	negative		0		1	SL	Tanged
Maisières	P356.B3.2	P356.B3.2_3	simple	bending	Proximal	Dorsal surface	Ventral surface	Base to apex	Fissure; Hinge	negative		0		1	BB	Tanged
Maisières	P356.B3.3	P356.B3.3_1	simple	bending	Distal	Ventral surface	Dorsal surface	Apex to base	Hinge	negative		1		4	BB	Tanged
Maisières	P356.B3.3	P356.B3.3_2	multiple	cone	Mesial	Dorsal surface	Ventral surface	Apex to base; right lateral to left lateral	Feather	negative		2		4	SL	Tanged
Maisières	P356.B3.3	P356.B3.3_3	simple	bending	Proximal	Ventral surface	Dorsal surface	Base to apex	Feather	negative		1		4	BB	Tanged
Maisières	P356.B3.4	P356.B3.3_0										0		0		Tanged
Maisières	P356.B4.1	P356.B4.1_0										0		0		distal limb fragment
Maisières	P356.B5.1	P356.B5.1_1	simple	bending	Proximal	Left lateral side	Right lateral side	Apex to base; left lateral to right lateral	Hinge	negative		1		1	BB	tanged
Maisières	P356.B6.1	P356.B6.1_1	simple	bending	Proximal	Left lateral side	Right lateral side	Base to apex; left lateral to right lateral	Hinge	negative		1		8	BB	Tanged
Maisières	P356.B6.1	P356.B6.1_2	multiple	cone	Distal	Ventral surface	Dorsal surface	Apex to base	Fissure; Hinge; Step	negative		3		8	SL	Tanged
Maisières	P356.B6.1	P356.B6.1_3	simple	bending	Distal	Ventral surface	Dorsal surface	left lateral to right lateral	Snap	negative		1		8	SL	Tanged
Maisières	P356.B6.1	P356.B6.1_4	simple	bending	Distal	Dorsal surface	Ventral surface	left lateral to right lateral	Feather; Fissure; Step	negative		2		8	SL	Tanged
Maisières	P356.B6.1	P356.B6.1_5	simple	bending	Distal	Ventral surface	Dorsal surface	left lateral to right lateral	Step	negative		1		8	SL	Tanged
Maisières	P356.B7.1	P356.B7.1_0										0		0		N/A
Maisières	P356.B8.1	P356.B8.1_1	simple	bending	Distal	Ventral surface	Dorsal surface	Apex to base	Feather; hinge to hinge; Snap	negative		1		1	BB	distal limb fragment
Maisières	P356.B8.2	P356.B8.2_1	simple	bending	Proximal	Dorsal surface	Ventral surface	N.A	Snap	negative		0		5	BB	Tanged
Maisières	P356.B8.2	P356.B8.2_2	simple	absent	Proximal	Earlier fracture surface	Right lateral side	Apex to base	Feather	negative	no	2		5	SE	Tanged
Maisières	P356.B8.2	P356.B8.2_3	simple	cone	Proximal	Earlier fracture surface	Right lateral side	Apex to base	Hinge	negative	no	1		5	SE	Tanged
Maisières	P356.B8.2	P356.B8.2_4	simple	absent	Proximal	Earlier fracture surface	Left lateral side	Apex to base	Hinge	negative	no	2		5	SE	Tanged
Maisières	P356.B9.1	P356.B9.1_0										0		0		N/A
Maisières	P393.B1.1	P393.B1.1_1	simple	bending	Proximal	Dorsal surface	Ventral surface	Apex to base	Feather	positive		1		3	BB	distal limb fragment
Maisières	P393.B1.1	P393.B1.1_2	simple	bending	Distal	Dorsal surface	Ventral surface	N.A	Snap	negative		0		3	BB	distal limb fragment
Maisières	P393.B1.1	P393.B1.1_3	simple	bending	Distal	Dorsal surface	Ventral surface	Apex to base	Feather; Fissure; Step	negative		2		3	SL	distal limb fragment
Maisières	P393.B1.2	P393.B1.2_1	simple	bending	Proximal	Dorsal surface	Ventral surface	N.A	Snap	negative		0		5	BB	Maisières point
Maisières	P393.B1.2	P393.B1.2_2	multiple	cone	Proximal	Earlier fracture surface	Ventral surface	Apex to base	Feather; Step	negative	yes	2		5	SE	Maisières point
Maisières	P393.B1.2	P393.B1.2_3	simple	bending	Distal	Dorsal surface	Right lateral side	Apex to base	Feather	negative		1		5	BB	Maisières point
Maisières	P393.B1.2	P393.B1.2_4	multiple	cone	Proximal	Dorsal surface	Ventral surface	left lateral to right lateral	Feather	negative		2		5	SL	Maisières point
Maisières	P393.B1.3	P393.B1.3_1	simple	bending	Distal	Ventral surface	Dorsal surface	Base to apex	Feather	positive		1		2	BB	distal limb fragment
Maisières	P393.B1.3	P393.B1.3_2	simple	bending	Proximal	Ventral surface	Dorsal surface	Apex to base	Hinge	positive		1		2	BB	distal limb fragment
Maisières	P393.B1.4	P393.B1.4_1	simple	bending	Distal	Dorsal surface	Ventral surface	Apex to base	Snap	negative		0		5	SL	Maisières point
Maisières	P393.B1.4	P393.B1.4_2	simple	cone	Distal	Earlier fracture surface	Ventral surface	Apex to base	Hinge	negative	yes	1		5	SE	Maisières point
Maisières	P393.B1.4	P393.B1.4_3	simple	cone	Distal	Dorsal surface	Ventral surface	Apex to base; left lateral to right lateral	Feather; Hinge	negative		1		5	SL	Maisières point
Maisières	P393.B1.4	P393.B1.4_4	simple	cone	Mesial	Dorsal surface	Ventral surface	Apex to base; right lateral to left lateral	Feather; Hinge	negative		1		5	SL	Maisières point
Maisières	P393.B1.4	P393.B1.4_5	multiple	cone	Mesial	Dorsal surface	Ventral surface	Apex to base; right lateral to left lateral	Feather	negative		2		5	SL	Maisières point
Maisières	P393.B1.4	P393.B1.4_6	simple	bending	Proximal	Dorsal surface	Ventral surface	Base to apex	Snap	negative		0		5	BB	Maisières point
Maisières	P393.B1.5	P393.B1.5_1	simple	bending	Distal	Dorsal surface	Ventral surface	Apex to base; right lateral to left lateral	Hinge	negative		1		5	SL	distal limb fragment
Maisières	P393.B1.5	P393.B1.5_2	simple	cone	Distal	Dorsal surface	Ventral surface	Apex to base; right lateral to left lateral	Fissure; Hinge	negative		1		5	SL	distal limb fragment
Maisières	P393.B1.5	P393.B1.5_3	simple	cone	Distal	Dorsal surface	Ventral surface	Apex to base; left lateral to right lateral	Hinge	negative		1		5	SL	distal limb fragment
Maisières	P393.B1.5	P393.B1.5_4	simple	cone	Distal	Dorsal surface	Ventral surface	Apex to base; left lateral to right lateral	Fissure; Hinge	negative		1		5	SL	distal limb fragment
Maisières	P393.B1.5	P393.B1.5_5	simple	bending	Mesial	Ventral surface	Dorsal surface	right lateral to left lateral	Feather	negative		0		5	SL	distal limb fragment
Maisières	P393.B1.5	P393.B1.5_6	simple	bending	Mesial	Dorsal surface	Ventral surface	Apex to base	Feather; Hinge	positive		1		5	BB	distal limb fragment
Maisières	P393.B1.6	P393.B1.6_0										0		0		distal limb fragment
Maisières	P393.B1.7	P393.B1.7_1	simple	not clear	Mesial	Dorsal surface	Ventral surface	N.A	Snap	negative		0		0	BB	distal limb fragment
Maisières	P393.B1.8	P393.B1.8_1	simple	bending	Proximal	Dorsal surface	Ventral surface	Base to apex	Feather	negative		1		5	BB	Maisières point
Maisières	P393.B1.8	P393.B1.8_2	multiple	absent	Distal	Dorsal surface	Ventral surface	Apex to base; right lateral to left lateral	Feather; Fissure; Hinge; Step	negative		4		5	SL	Maisières point
Maisières	P393.B1.8	P393.B1.8_3	simple	bending	Distal	Ventral surface	Dorsal surface	right lateral to left lateral	Fissure; Hinge	negative		0		5	SL	Maisières point
Maisières	P393.B1.8	P393.B1.8_4	multiple	bending	Distal	Dorsal surface	Ventral surface	right lateral to left lateral	Fissure; Step	negative		0		5	SL	Maisières point
Maisières	P393.B1.9	P393.B1.9_0										0		0		distal limb fragment
Maisières	P393.B2.1	P393.B2.1_0										0		0		Tanged
Maisières	P393.B3.1	P393.B3.1_0										0		0		blade
Maisières	P393.B3.2	P393.B3.2_0										0		0		Maisières point
Maisières	P393.B3.3	P393.B3.3_1	multiple	absent	Distal	N.A	Left lateral side	Apex to base	Hinge	negative		2		5	Ind.	Maisières point
Maisières	P393.B3.3	P393.B3.3_2	multiple	absent	Distal	N.A	Ventral surface	Apex to base	Feather; Hinge	negative		3		5	SL	Maisières point
Maisières	P393.B3.4	P393.B3.4_0										0		0		Maisières point
Maisières	P393.B3.5	P393.B3.5_1	simple	absent	Distal	Dorsal surface	Ventral surface	Apex to base	Fissure; Hinge	negative		2	scar	2	SL	Maisières point
Maisières	P393.B3.5	P393.B3.5_2	simple	bending	Distal	Dorsal surface	Ventral surface	right lateral to left lateral	Feather	negative		0	scar	2	SL	Maisières point
Maisières	P393.B3.6	P393.B3.6_0										0		0		Maisières point
Maisières	P393.B3.7	P393.B3.7_1	simple	bending	Distal	Dorsal surface	Ventral surface	Apex to base	Feather; Step	negative		1	break	2	BB	Maisières point
Maisières	P393.B3.7	P393.B3.7_2	simple	cone	Distal	Dorsal surface	Ventral surface	Apex to base	Feather	negative		1	scar	2	SL	Maisières point
Maisières	P393.B3.8	P393.B3.8_1	simple	bending	Proximal	Dorsal surface	Ventral surface	Base to apex	Hinge	positive		1	break	1	BB	Maisières point
Maisières	P393.B3.9	P393.B3.9_1	simple	absent	Distal	Dorsal surface	Ventral surface	diagonal toward apex	Hinge	negative		0	scar	0	SL	Maisières point
Maisières	P393.B3.9	P393.B3.9_2	multiple	cone	Proximal	Dorsal surface	Ventral surface	Diagonal toward base	Fissure; Hinge; Step	negative		3	scar	3	SL	Maisières point
Maisières	P393.B3.10	P393.B3.10_1	simple	absent	Distal	Left lateral side	Right lateral side	Apex to base	Fissure; Step	negative		2	break	2	BB	Tanged
Maisières	P393.B3.11	P393.B3.11_1	simple	absent	Proximal	Left lateral side	Left lateral side	Base to apex	Hinge	negative		1	break	6	BB	Maisières point
Maisières	P393.B3.11	P393.B3.11_2	simple	bending	Proximal	Dorsal surface	Ventral surface	N.A	Snap	negative		0	break	6	BB	Maisières point
Maisières	P393.B3.11	P393.B3.11_3	multiple	absent	Distal	Dorsal surface	Ventral surface	Apex to base	Hinge	negative		3	scar	6	SL	Maisières point
Maisières	P393.B3.11	P393.B3.11_4	multiple	absent	Distal	Ventral surface	Dorsal surface	Apex to base	hinge to hinge; Hinge to step ; Step to hinge	negative		2	scar	6	SL	Maisières point
Maisières	P392.B1.1	P392.B1.1_1	simple	absent	Mesial	Ventral surface	Ventral surface	diagonal toward apex	Plunging	positive		1	scar	1	SL	distal limb fragment
Maisières	P392.B1.1	P392.B1.1_2	simple	bending	Mesial	Dorsal surface	Ventral surface	N.A	Snap	negative		0	scar	1	BB	distal limb fragment
Maisières	P392.B1.1	P392.B1.1_3	simple	absent	Mesial	Dorsal surface	Ventral surface	right lateral to left lateral	Feather	negative		0	scar	1	SL	distal limb fragment
Maisières	P392.B1.1	P392.B1.1_4	multiple	bending ; cone	Distal	Dorsal surface	Ventral surface	right lateral to left lateral	Feather; Hinge	negative		0	scar	1	SL	distal limb fragment
Maisières	P391.B1.1	P391.B1.1_1	simple	cone	Distal	Dorsal surface	Ventral surface	Apex to base	Step to step	negative		0	scar	6	SL	Tanged
Maisières	P391.B1.1	P391.B1.1_2	simple	cone	Distal	Dorsal surface	Ventral surface	Apex to base	Fissure; Step to hinge	negative		0	scar	6	SL	Tanged
Maisières	P391.B1.1	P391.B1.1_3	multiple	cone	Mesial	Dorsal surface	Ventral surface	Diagonal toward base	Hinge	negative		3	scar	6	SL	Tanged
Maisières	P359.B1.1	P359.B1.1_1	simple	bending	Proximal	Dorsal surface	Ventral surface	Base to apex	Feather	positive		1	break	1	BB	Tanged
Maisières	P359.B2.1	P359.B2.1_1	simple	bending	Mesial	Dorsal surface	Ventral surface	N.A	Snap	positive		0	break	0	BB	distal limb fragment
Maisières	P359.B2.2	P359.B2.2_1	simple	bending	Distal	Ventral surface	Dorsal surface	Apex to base	Hinge	negative		1	break	8	BB	Tanged
Maisières	P359.B2.2	P359.B2.2_2	multiple	bending	Distal	Earlier fracture surface	Ventral surface	Apex to base	Fissure; Step	negative	no	3	scar	8	SE	Tanged
Maisières	P359.B2.2	P359.B2.2_3	simple	absent	Distal	N.A	Left lateral side	Apex to base	Hinge	negative		1	scar	8	Ind.	Tanged
Maisières	P359.B2.2	P359.B2.2_4	multiple	absent; cone	Distal	Earlier fracture surface	Ventral surface	left lateral to right lateral	Feather; Hinge	negative		3	scar	8	SL	Tanged
Maisières	P359.B2.2	P359.B2.2_5	multiple	absent	Mesial	Dorsal surface	Ventral surface	left lateral to right lateral	Fissure; Hinge; Step	negative		0	scar	8	SL	Tanged
Maisières	P359.B2.3	P359.B2.3_1	simple	bending	Proximal	Ventral surface	Dorsal surface	Apex to base	hinge to hinge	positive		1	break	5	BB	Tanged
Maisières	P359.B2.3	P359.B2.3_2	simple	absent	Proximal	Earlier fracture surface	Left lateral side	Base to apex	Hinge	negative	no	1	scar	5	SE	Tanged
Maisières	P359.B2.3	P359.B2.3_3	multiple	absent	Proximal	Earlier fracture surface	Left lateral side	Base to apex	Step to hinge; Step to step	negative	no	3	scar	5	SE	Tanged
Maisières	P359.B2.4	P359.B2.4_1	multiple	absent	Distal	Dorsal surface	Ventral surface	diagonal toward apex	Feather; Fissure; Hinge	negative		4	scar	8	SL	Maisières point
Maisières	P359.B2.4	P359.B2.4_2	multiple	absent	Distal	Dorsal surface	Ventral surface	Diagonal toward base	Feather; Fissure; Hinge; Step	negative		4	scar	8	SL	Maisières point
Maisières	P359.B2.5	P359.B2.5_1	simple	bending	Distal	Dorsal surface	Ventral surface	Base to apex	Feather	positive		1	break	0	BB	Maisières point
Maisières	P359.B2.6	P359.B2.6_1	simple	absent	Mesial	Ventral surface	Dorsal surface	Diagonal toward base	Feather; Fissure; Step	negative		2	scar	2	SL	Tanged
Maisières	P359.B2.7	P359.B2.7_1	simple	bending	Distal	Ventral surface	Dorsal surface	Apex to base	Feather	negative		1	break	1	BB	N/A
Maisières	P359.B2.7	P359.B2.7_2	simple	cone	Distal	Ventral surface	Dorsal surface	right lateral to left lateral	Hinge	negative		0	scar	1	SL	N/A
Maisières	P359.B2.7	P359.B2.7_3	simple	absent	Distal	Dorsal surface	Ventral surface	diagonal toward apex	Step	negative		0	scar	1	SL	N/A
Maisières	P359.B2.8	P359.B2.8_1	simple	bending	Mesial	Dorsal surface	Ventral surface	N.A	Snap	negative		0	break	2	BB	Tanged
Maisières	P359.B2.8	P359.B2.8_2	simple	absent	Mesial	Earlier fracture surface	Dorsal surface	Apex to base	Fissure; hinge to hinge	negative	no	2	scar	2	SE	Tanged
Maisières	P359.B2.9	P359.B2.9_1	simple	bending	Distal	Dorsal surface	Ventral surface	Base to apex	Feather	positive		1	break	6	BB	Tanged
Maisières	P359.B2.9	P359.B2.9_2	multiple	cone; not clear	Distal	Earlier fracture surface	Ventral surface	Diagonal toward base	Feather; Fissure; Hinge	negative	yes	3	scar	6	SE	Tanged
Maisières	P359.B2.9	P359.B2.9_3	simple	cone	Distal	Dorsal surface	Ventral surface	Diagonal toward base	Step	negative		1	scar	6	SL	Tanged
Maisières	P359.B2.9	P359.B2.9_4	simple	bending	Proximal	Dorsal surface	Ventral surface	Base to apex	hinge to hinge	negative		1	break	6	BB	Tanged
Maisières	P359.B2.10	P359.B2.10_1	simple	bending	Distal	Dorsal surface	Ventral surface	Apex to base	Feather	negative		1	break	4	BB	Tanged
Maisières	P359.B2.10	P359.B2.10_2	simple	bending	Proximal	Dorsal surface	Ventral surface	Base to apex	Hinge to feather	negative		1	break	4	BB	Tanged
Maisières	P359.B2.10	P359.B2.10_3	simple	cone	Distal	Dorsal surface	Ventral surface	Diagonal toward base	Fissure; Step	negative		2	scar	4	SL	Tanged
Maisières	P359.B2.11	P359.B2.11_1	simple	bending	Proximal	Dorsal surface	Ventral surface	N.A	Snap	negative		0	break	0	BB	Tanged
Maisières	P359.B2.12	P359.B2.12_1	simple	bending	Distal	Ventral surface	Dorsal surface	Apex to base	Hinge	negative		1	break	2	BB	Tanged
Maisières	P359.B2.12	P359.B2.12_2	simple	absent	Distal	N.A	Dorsal surface	Apex to base	Hinge	negative		1	scar	2	Ind.	Tanged
Maisières	P359.B2.12	P359.B2.12_3	simple	cone	Mesial	Dorsal surface	Ventral surface	left lateral to right lateral	Feather; Step	negative		0	scar	2	SL	Tanged
Maisières	P359.B2.13	P339.B2.13_1	simple	absent	Distal	Left lateral side	Right lateral side	left lateral to right lateral	Hinge	negative		1	scar	8	BB	Tanged
Maisières	P359.B2.13	P359.B2.13_2	multiple	cone	Distal	Earlier fracture surface	Dorsal surface	Apex to base	Hinge	negative	no	2	scar	8	SE	Tanged
Maisières	P359.B2.13	P359.B2.13_3	multiple	cone	Distal	Earlier fracture surface	Ventral surface	Apex to base	Hinge	negative	no	2	scar	8	SE	Tanged
Maisières	P359.B2.13	P359.B2.13_4	simple	absent	Distal	N.A	Right lateral side	Apex to base	Feather	negative		1	scar	8	Ind.	Tanged
Maisières	P359.B2.13	P359.B2.13_5	simple	bending	Distal	Ventral surface	Dorsal surface	N.A	Snap	negative		0	scar	8	SL	Tanged
Maisières	P359.B2.13	P359.B2.13_6	simple	absent	Distal	N.A	Left lateral side	Apex to base	Hinge to feather	negative		1	scar	8	Ind.	Tanged
Maisières	P359.B2.13	P359.B2.13_7	simple	absent	Distal	N.A	Left lateral side	Apex to base	Hinge	negative		1	scar	8	Ind.	Tanged
Maisières	P360.B1.1	P360.B1.1_1	simple	bending	Mesial	Dorsal surface	Ventral surface	N.A	Snap	negative		0	break	7	BB	distal limb fragment
Maisières	P360.B1.1	P360.B1.1_2	multiple	cone	Mesial	Earlier fracture surface	Ventral surface	Base to apex	Fissure; Hinge	negative	yes	3	scar	7	SE	distal limb fragment
Maisières	P360.B1.1	P360.B1.1_3	simple	absent	Mesial	Earlier fracture surface	Left lateral side	Base to apex	Hinge	negative	no	1	scar	7	SE	distal limb fragment
Maisières	P360.B1.1	P360.B1.1_4	multiple	absent	Mesial	Earlier fracture surface	Right lateral side	Base to apex	N/A	negative	no	3	scar	7	SE	distal limb fragment
Maisières	P360.B2.1	P360.B2.1_1	simple	bending	Distal	Dorsal surface	Ventral surface	Apex to base	Snap	negative		0	break	13	BB	distal limb fragment
Maisières	P360.B2.1	P360.B2.1_2	multiple	absent	Distal	N.A	Right lateral side	Apex to base	N/A	negative		3	scar	13	Ind.	distal limb fragment
Maisières	P360.B2.1	P360.B2.1_3	multiple	absent; cone	Distal	Dorsal surface	Ventral surface	Diagonal toward base	hinge to hinge	negative		3	scar	13	SL	distal limb fragment
Maisières	P360.B2.1	P360.B2.1_4	simple	cone	Distal	Earlier fracture surface	Dorsal surface	Apex to base	Hinge	negative	no	1	scar	13	SE	distal limb fragment
Maisières	P360.B2.1	P360.B2.1_5	simple	bending	Proximal	Dorsal surface	Ventral surface	N.A	Snap	negative		0	break	13	BB	distal limb fragment
Maisières	P360.B2.1	P360.B2.1_6	multiple	absent	Proximal	Earlier fracture surface	Right lateral side	Base to apex	Hinge to feather	negative	no	3	scar	13	SE	distal limb fragment
Maisières	P360.B2.1	P360.B2.1_7	multiple	absent	Proximal	Earlier fracture surface	Dorsal surface	Base to apex	N/A	negative	no	3	scar	13	SE	distal limb fragment
Maisières	P360.B3.1	P360.B3.1_1	simple	bending	Proximal	Ventral surface	Dorsal surface	N.A	Snap	negative		0	break	8	BB	distal limb fragment
Maisières	P360.B3.1	P360.B3.1_2	multiple	absent	Mesial	Dorsal surface	Ventral surface	Diagonal toward base; left lateral to right lateral	Feather; Fissure; Step	negative		4	scar	8	SL	distal limb fragment
Maisières	P360.B3.1	P360.B3.1_3	multiple	absent	Proximal	Dorsal surface	Ventral surface	diagonal toward apex	Fissure; Hinge; Step	negative		4	scar	8	SL	distal limb fragment
Maisières	P360.B4.1	P360.B4.1_0										0	scar	0		Maisières point
Maisières	P360.B5.1	P360.B5.1_1	multiple	absent; bending	Distal	Apex	Ventral surface	Apex to base	Fissure; Hinge; Step	negative		0	scar	0	SL	distal limb fragment
Maisières	P360.B5.1	P360.B5.1_2	multiple	absent	Distal	Apex	Dorsal surface	Apex to base	Feather; Hinge; Step	negative		0	scar	0	SL	distal limb fragment
Maisières	P357.B1.1	P357.B1.1_1	simple	bending	Distal	Dorsal surface	Ventral surface	right lateral to left lateral	hinge to hinge	negative		0	scar	10	SL	Maisières point
Maisières	P357.B1.1	P357.B1.1_2	multiple	absent; bending	Distal	Dorsal surface	Ventral surface	diagonal toward apex	Hinge	negative		3	scar	10	SL	Maisières point
Maisières	P357.B1.1	P357.B1.1_3	simple	bending	Proximal	Dorsal surface	Ventral surface	N.A	Snap	negative		0	break	10	BB	Maisières point
Maisières	P357.B1.1	P357.B1.1_4	multiple	absent	Proximal	Earlier fracture surface	Ventral surface	Base to apex	Feather; Fissure; Hinge; Step	negative	yes	4	scar	10	SE	Maisières point
Maisières	P357.B1.1	P357.B1.1_5	multiple	cone	Proximal	Earlier fracture surface	Dorsal surface	Base to apex	Feather; Fissure; Hinge; Step	negative	no	3	scar	10	SE	Maisières point
Maisières	P357.B1.2	P357.B1.2_1	multiple	absent; cone	Distal	Dorsal surface	Ventral surface	Diagonal toward base	Feather; Hinge	negative		3	scar	6	SL	Maisières point
Maisières	P357.B1.2	P357.B1.2_2	multiple	absent; cone	Proximal	Dorsal surface	Ventral surface	Diagonal toward base	Feather; Hinge; Step	negative		3	scar	6	SL	Maisières point
Maisières	P357.B1.3	P357.B1.3_1	simple	absent	Distal	Dorsal surface	Left lateral side	Apex to base	Feather	negative		1	scar	4	BB	Maisières point
Maisières	P357.B1.3	P357.B1.3_2	multiple	absent; bending ; cone	Distal	Dorsal surface	Ventral surface	Apex to base	Feather; Hinge; Hinge to feather; hinge to hinge	negative		3	scar	4	SL	Maisières point
Maisières	P357.B1.4	P357.B1.4_0										0		0		Maisières point
Maisières	P357.B1.5	P357.B1.5_0										0		0		Maisières point
Maisières	P357.B1.6	P357.B1.6_0										0		0		blade
Maisières	P357.B1.7	P357.B1.7_1	simple	bending	Distal	Dorsal surface	Ventral surface	Base to apex	N/A	positive		1	break	1	BB	Maisières point
Maisières	P357.B1.7	P357.B1.7_2	simple	cone	Mesial	Dorsal surface	Ventral surface	right lateral to left lateral	Feather; Hinge	negative		0	scar	1	SL	maisières point
Maisières	P357.B1.8	P357.B1.8_1	simple	bending	Proximal	Dorsal surface	Ventral surface	N.A	Snap	negative		0	break	12	BB	Maisières point
Maisières	P357.B1.8	P357.B1.8_2	multiple	absent; cone	Proximal	Earlier fracture surface	Ventral surface	Base to apex	Fissure; Hinge; Step	negative	yes	4	scar	12	SE	Maisières point
Maisières	P357.B1.8	P357.B1.8_3	simple	bending	Distal	Dorsal surface	Ventral surface	Apex to base	Feather	negative		1	break	12	BB	Maisières point
Maisières	P357.B1.8	P357.B1.8_4	multiple	absent; cone	Distal	Earlier fracture surface	Dorsal surface	Apex to base	Feather; Fissure; Hinge; Step	negative	no	4	scar	12	SE	Maisières point
Maisières	P357.B1.8	P357.B1.8_5	multiple	absent; cone	Distal	Earlier fracture surface	Ventral surface	Apex to base	Feather; Hinge	negative		3	scar	12	SE	Maisières point
Maisières	P357.B2.1	P357.B2.1_1	multiple	absent; bending	complete	Dorsal surface	Ventral surface	left lateral to right lateral	Feather; Hinge	negative		0	scar	0	SL	distal limb fragment
Maisières	P357.B2.1	P357.B2.1_2	simple	bending	Proximal	Dorsal surface	Ventral surface	N.A	Snap	negative		0	break	0	BB	distal limb fragment
Maisières	P357.B2.2	P357.B2.2_1	simple	bending	Mesial	Dorsal surface	Ventral surface	N.A	Snap	negative		0	break	3	BB	Maisières point
Maisières	P357.B2.2	P357.B2.2_2	multiple	bending	Proximal	Dorsal surface	Ventral surface	Diagonal toward base	Fissure; Hinge; Step	negative		3	scar	3	SL	Maisières point
Maisières	P357.B2.2	P357.B2.2_3	simple	absent	Mesial	Dorsal surface	Ventral surface	diagonal toward apex	Feather	negative		0	scar	3	SL	Maisières point
Maisières	P357.B2.3	P357.B2.3_1	simple	bending	Mesial	Dorsal surface	Ventral surface	N.A	Hinge	negative		1	break	7	BB	Maisières point
Maisières	P357.B2.3	P357.B2.3_2	multiple	absent	Mesial	Earlier fracture surface	Left lateral side	Apex to base	hinge to hinge	negative	no	3	scar	7	SE	Maisières point
Maisières	P357.B2.3	P357.B2.3_3	multiple	absent	Mesial	Earlier fracture surface	Right lateral side	Apex to base	Hinge	negative	no	3	scar	7	SE	Maisières point
Maisières	P357.B2.3	P357.B2.3_4	multiple	cone	Mesial	Dorsal surface	Ventral surface	right lateral to left lateral	Feather; Fissure; Step to feather	negative		0	scar	7	SL	Maisières point
Maisières	P357.B2.4	P357.B2.4_1	simple	bending	Distal	Dorsal surface	Ventral surface	N.A	Snap	negative		0	break	0	BB	Maisières point
Maisières	P357.B2.4	P357.B2.4_2	simple	cone	Mesial	Ventral surface	Dorsal surface	right lateral to left lateral	Feather; Fissure; Step	negative		0	scar	0	SL	Maisières point
Maisières	P357.B2.4	P357.B2.4_3	simple	bending	Proximal	Dorsal surface	Ventral surface	N.A	Snap	negative		0	break	0	BB	Maisières point
Maisières	P357.B2.5	P357.B2.5_1	simple	absent	Distal	N.A	Right lateral side	Apex to base	Hinge	negative		1	scar	2	Ind.	blade
Maisières	P357.B2.5	P357.B2.5_2	simple	not clear	Distal	Earlier fracture surface	Left lateral side	Apex to base	Feather	negative	no	1	scar	2	SE	blade
Maisières	P357.B3.1	P357.B3.1_1	simple	bending	Distal	Dorsal surface	Ventral surface	N.A	Snap	negative		0	break	1	BB	N/A
Maisières	P357.B3.1	P357.B3.1_2	simple	bending	Mesial	Dorsal surface	Ventral surface	Diagonal toward base	hinge to hinge	negative		1	scar	1	SL	N/A
Maisières	P358.B1.1	P358.B1.1_0										0		0		Tanged
Maisières	P358.B2.1	P358.B2.1_1	simple	bending	Distal	Dorsal surface	Ventral surface	Apex to base	Hinge	negative		1	break	2	BB	Tanged
Maisières	P358.B2.1	P358.B2.1_2	simple	bending	Proximal	Dorsal surface	Ventral surface	Base to apex	N/A	negative		1	break	2	BB	Tanged
